# Supplementary material for: Meta-Analysis and Systematic Literature Review of the Genus Pneumocystis in Pet, Farm, Zoo, and Wild Mammal Species
Source: J Fungi (Basel). 2023 Nov 4;9(11):1081. doi: 10.3390/jof9111081 (PMC10672670; doi:10.3390/jof9111081)
Supplement: Supplementary file 1 [file jof-09-01081-s001.zip]

Archive with 3 entries (3 files):
- Table S1_v2.pdf
- Table S2_v2.pdf
- Table S3_v2.pdf
